# Supplementary material for: Customized Utilization Strategies of Industrial Lignin to Produce Adsorbents and Flocculants Based on Fractionation and Adequate Structural Interpretation
Source: Int J Mol Sci. 2022 Jun 14;23(12):6617. doi: 10.3390/ijms23126617 (PMC9223612; doi:10.3390/ijms23126617)
Supplement: Supplementary file 1 [file ijms-23-06617-s001.zip]

Archive with 1 entries (1 files):
- ijms-1755378-supplementary.pdf
